# Supplementary material for: Higher levels of D2R and D3R in the frontal–striatal regions are associated with reduced perseverative reward seeking after opioid abstinence
Source: Front Behav Neurosci. 2025 Jun 2;19:1552055. doi: 10.3389/fnbeh.2025.1552055 (PMC12171296; doi:10.3389/fnbeh.2025.1552055)
Supplement: Supplementary file 3 [file Data_Sheet_1.xlsx]

## Sheet: Figure 2
	SAL1	32.5			SAL	1.51
	SAL2	32.5			SAL	1.51
	SAL3	3.5			SAL	0.54
	SAL4	40.5			SAL	1.61
	SAL5	15			SAL	1.18
	SAL6	9			SAL	0.95
	SAL7	12			SAL	1.08
	SAL8	75			MOR-L	1.45
	MOR1	28.5			MOR-L	1.33
	MOR2	21.5			MOR-L	0.95
	MOR3	9			MOR-L	0.95
	MOR4	9			MOR-L	0.95
	MOR5	9			MOR-L	1.18
	MOR6	15			MOR-L	1.4
	MOR7	25			MOR-L	0.95
	MOR8	9			MOR-L	1.18
	MOR9	15			MOR-H	2
	MOR10	100			MOR-H	1.81
	MOR11	64			MOR-H	1.91
	MOR12	81			MOR-H	2.18
	MOR13	150			MOR-H	2.08
	MOR14	120.5			MOR-H	2.18
	MOR15	150			MOR-H	1.84
	MOR16	69

## Sheet: Figure 3
																							1.05	0.95	1.01	0.99	0.91	1.09	0.78	1.09	0.94	1.15	0.94	1.12	1	1.04	1		0.87	1.16
	PFC					Nacc					cpu												0.99	1.01	0.94	1.06	1.03	0.97	0.99	1.03	0.96	1.23	0.84	0.99	1.15	1	1.06		0.83	0.98
		BDNF	D2	D3			BDNF	D2	D3			BDNF	D2	D3									0.96	1.04	0.98	1.02	1	1	0.91	0.84	0.98	1.04	0.81	0.92	0.96	0.94	0.91		0.9	0.93
	SAL	0.95	0.94	1.06		SAL	0.92	0.95	1.02		SAL	1.05	0.99	0.96
	SAL	1.05	1.06	0.94		SAL	1.08	1.05	0.98		SAL	0.95	1.01	1.04
	SAL	0.89	1.05	1.01		SAL	0.88	1.04	0.88		SAL	1.01	0.94	0.98
	SAL	1.11	0.95	0.99		SAL	1.12	0.96	1.12		SAL	0.99	1.06	1.02
	SAL	0.91	1.01	0.97		SAL	0.93	1.01	1.04		SAL	0.91	1.03	1
	SAL	1.09	0.99	1.03		SAL	1.07	0.99	0.96		SAL	1.09	0.97	1
	MOR-H	1.07	0.88	1.16		MOR-H	1.12	0.91	1.12		MOR-H	0.78	0.99	0.91
	MOR-H	1.04	0.97	0.96		MOR-H	0.96	1.03	0.99		MOR-H	1.09	1.03	0.84
	MOR-H	1.03	0.96	0.89		MOR-H	0.9	0.98	0.94		MOR-H	0.94	0.96	0.98
	MOR-H	1.04	0.92	0.93		MOR-H	1.19	0.86	1.1		MOR-H	1.15	1.23	1.04
	MOR-H	0.96	0.95	0.82		MOR-H	0.99	1.09	1.04		MOR-H	0.94	0.84	0.81
	MOR-H	1.12	0.87	1.12		MOR-H	1.11	0.88	0.86		MOR-H	1.12	0.99	0.92
	MOR-L	0.95	0.99	1.08		MOR-L	0.94	1.02	0.83		MOR-L	1	1.15	0.96
	MOR-L	0.96	1	0.87		MOR-L	1	1.31	0.99		MOR-L	1.04	1	0.94
	MOR-L	1.01	0.87	0.85		MOR-L	0.98	1.15	1.03		MOR-L	1	1.06	0.91
	MOR-L	0.9	0.9	0.93		MOR-L	1.02	1.14	0.98		MOR-L	0.87	0.83	0.9
	MOR-L	1.32	0.9	1.07		MOR-L	1.03	1.08	0.79		MOR-L	1.16	0.98	0.93

## Sheet: Figure 4
			Log(Score)	PFC-BDNF Change fold	PFC-D2 Change fold	PFC-D3 Change fold	Nacc-BDNF Change fold	Nacc-D2	Nacc-D3	CPU-BDNF	CPU-D2	CPU-D3
	1	MOR	1.33	0.95	0.99	1.08	0.94	1.02	0.83	1	1.15	0.96
	2	MOR	0.95	0.96	1	0.87	1	1.31	0.99	1.04	1	0.94
	3	MOR	0.95	1.01	0.87	0.85	0.98	1.15	1.03	1	1.06	0.91
	4	MOR	1.18	0.9	0.9	0.93	1.02	1.14	0.98	0.87	0.83	0.9
	5	MOR	1.4	1.32	0.9	1.07	1.03	1.08	0.79	1.16	0.98	0.93
	6	MOR	2	1.07	0.88	1.16	1.12487	0.913015	1.12	0.78	0.99	0.91
	7	MOR	1.90848	1.04	0.97	0.96	0.962213	1.03458	0.99	1.09	1.03	0.84
	8	MOR	2.17609	1.03	0.96	0.89	0.90333	0.978266	0.94	0.94	0.96	0.98
	9	MOR	2.08099	1.04	0.92	0.93	1.18724	0.861193	1.1	1.15	1.23	1.04
	10	MOR	2.17609	0.96	0.95	0.82	0.992369	1.09462	1.04	0.94	0.84	0.81
	11	MOR	1.83885	1.12	0.87	1.12	1.10973	0.883285	0.86	1.12	0.99	0.92

## Sheet: Figure 5
	FR1									PR
		DAY14	DAY15	DAY16	DAY17	DAY18	DAY19	DAY20			DAY15	DAY16	DAY17	DAY18	DAY19	DAY20
	SAL1	217	156	228	239	195	253	217		SAL1	9	9	10	10	12	12
	SAL2	259	268	238	242	159	192	179		SAL2	10	8	12	8	12	9
	SAL3	259	309	302	323	323	327	325		SAL3	11	11	14	13	12	12
	SAL4	133	159	184	171	205	113	112		SAL4	9	9	10	9	9	10
	SAL5	199	213	212	239	218	199	179		SAL5	14	12	12	13	13	13
	SAL6	169	180	176	194	172	172	155		SAL6	11	5	6	8	8	5
	SAL7	200	248	248	253	178	178	200		SAL7	8	8	10	8	9	10
	SAL8	288	318	298	310	306	297	324		SAL8	12	9	12	13	13	12
	SAL9	267	239	227	271	271	262	255		SAL9	6	6	6	7	5	6
	SAL10	308	312	325	298	304	310	287		SAL10	11	10	10	8	8	11
	SAL11	207	245	200	227	218	269	267		SAL11	12	11	10	8	12	12
	SAL12	201	282	174	180	182	228	165		SAL12	11	13	13	13	12	11
	SAL13	220	287	263	265	260	286	260		SAL13	14	12	13	13	14	12
	SAL14	200	314	317	316	328	327	328		SAL14	12	14	10	11	13	12
	SAL15	209	249	270	280	297	314	293		SAL15	11	11	10	10	8	10
	SAL16	203	304	290	280	243	285	299		SAL16	13	11	9	10	13	11
	SAL17	249	285	238	249	251	254	247		SAL17	13	12	13	13	13	13
	SAL18	307	315	210	329	331	330	329		SAL18	12	10	7	10	11	10
	SAL19	267	275	170	283	291	298	298		SAL19	13	12	12	9	9	8
	SAL20	309	317	300	326	323	332	276		SAL20	10	10	9	9	10	11
	SAL21	277	304	246	301	309	328	322		SAL21	10	10	9	9	11	11
	SAL22	302	320	318	325	330	331	337		SAL22	10	10	10	9	11	12
	SAL23	256	304	301	316	307	318	318		SAL23	11	12	13	12	11	11
	SAL24	274	299	266	326	328	329	294		SAL24	11	10	10	8	9	9
	SAL25	264	281	305	318	310	324	330		MOR1	12	10	12	11	13	12
	MOR1	173	177	159	213	204	235	189		MOR2	16	14	15	14	13	13
	MOR2	163	146	150	143	152	166	190		MOR3	15	13	15	13	14	12
	MOR3	192	262	243	295	265	301	301		MOR4	12	7	9	13	10	12
	MOR4	183	138	170	180	126	123	161		MOR5	12	11	13	13	12	12
	MOR5	288	316	323	314	326	323	323		MOR6	15	10	13	12	13	14
	MOR6	185	237	230	248	128	98	162		MOR7	9	8	9	8	8	10
	MOR7	224	230	269	243	173	294	263		MOR8	8	8	9	9	9	9
	MOR8	272	202	136	176	173	201	161		MOR9	10	8	8	6	7	8
	MOR9	240	252	189	183	157	167	168		MOR10	11	12	13	12	12	11
	MOR10	304	321	323	303	317	313	326		MOR11	13	16	14	15	15	13
	MOR11	269	304	294	306	315	317	314		MOR12	10	11	11	11	12	14
	MOR12	273	309	303	307	300	306	313		MOR13	14	13	14	11	10	12
	MOR13	298	324	329	334	333	336	337		MOR14	12	9	13	11	10	11
	MOR14	293	315	318	326	332	334	334		MOR15	11	10	10	9	9	9
	MOR15	262	307	275	308	300	309	297		MOR16	11	13	11	11	11	12
	MOR16	184	232	73	237	249	253	288		MOR17	10	10	8	10	12	11
	MOR17	314	326	322	326	334	334	335		MOR18	13	15	14	13	14	13
	MOR18	240	312	252	326	327	316	327		MOR19	12	14	15	13	11	14
	MOR19	238	270	176	311	299	287	301		MOR20	14	12	13	12	13	16
	MOR20	277	306	191	300	289	320	309		MOR21	12	12	10	11	12	11
	MOR21	315	332	158	297	303	321	313		MOR22	15	12	13	13	14	13
	MOR22	226	298	294	319	318	298	329		MOR23	11	12	11	8	10	10
	MOR23	136	199	175	204	157	203	235		MOR24	11	10	8	8	9	11
	MOR24	259	323	257	276	295	319	294		MOR25	14	15	16	14	15	15
	MOR25	300	325	238	255	291	304	319		MOR26	10	8	10	11	11	9
	MOR26	321	310	325	326	336	338	338		MOR27	14	15	14	14	14	15
	MOR27	303	290	268	298	290	292	282		MOR28	11	11	12	10	12	12
	MOR28	312	300	279	280	308	308	309		MOR29	13	11	14	15	13	15
	MOR29	256	288	226	198	277	258	293		MOR30	10	9	7	10	11	11
										MOR31	13	12	11	10	11	12
										MOR32	13	11	11	12	11	11

## Sheet: Figure 6
		FR1-WD14	PR-WD15	PR-WD16	PR-WD17	PR-WD18	PR-WD19	PR-WD20
	SAL1	148	9	9	10	10	12	12
	SAL2	259	10	8	12	8	12	9
	SAL3	237	11	11	14	13	12	12
	SAL4	218	9	9	10	9	9	10
	SAL5	255	14	12	12	13	13	13
	SAL6	292	11	5	6	8	8	5
	SAL7	140	8	8	10	8	9	10
	SAL8	227	12	9	12	13	13	12
	SAL9	176	6	6	6	7	5	6
	SAL10	282	11	10	10	8	8	11
	SAL11	267	12	11	10	8	12	12
	SAL12	225	11	13	13	13	12	11
	SAL13	278	14	12	13	13	14	12
	SAL14	177	12	14	10	11	13	12
	SAL15	274	11	11	10	10	8	10
	SAL16	311	13	11	9	10	13	11
	SAL17	247	13	12	13	13	13	13
	SAL18	301	12	10	7	10	11	10
	SAL19	265	13	12	12	9	9	8
	SAL20	124	10	10	9	9	10	11
	SAL21	172	10	10	9	9	11	11
	SAL22	115	10	10	10	9	11	12
	SAL23	273	11	12	13	12	11	11
	SAL24	297	11	10	10	8	9	9
	MOR1	258	12	10	12	11	13	12
	MOR2	157	16	14	15	14	13	13
	MOR3	237	15	13	15	13	14	12
	MOR4	253	12	7	9	13	10	12
	MOR5	203	12	11	13	13	12	12
	MOR6	190	15	10	13	12	13	14
	MOR7	173	9	8	9	8	8	10
	MOR8	198	8	8	9	9	9	9
	MOR9	298	10	8	8	6	7	8
	MOR10	164	11	12	13	12	12	11
	MOR11	193	13	16	14	15	15	13
	MOR12	227	10	11	11	11	12	14
	MOR13	285	14	13	14	11	10	12
	MOR14	200	12	9	13	11	10	11
	MOR15	280	11	10	10	9	9	9
	MOR16	270	11	13	11	11	11	12
	MOR17	296	10	10	8	10	12	11
	MOR18	256	13	15	14	13	14	13
	MOR19	205	12	14	15	13	11	14
	MOR20	298	14	12	13	12	13	16
	MOR21	292	12	12	10	11	12	11
	MOR22	183	15	12	13	13	14	13
	MOR23	265	11	12	11	8	10	10
	MOR24	209	11	10	8	8	9	11
	MOR25	284	14	15	16	14	15	15
	MOR26	202	10	8	10	11	11	9
	MOR27	277	14	15	14	14	14	15
	MOR28	258	11	11	12	10	12	12
	MOR29	255	13	11	14	15	13	15
	MOR30	298	10	9	7	10	11	11
	MOR31	297	13	12	11	10	11	12
	MOR32	270	13	11	11	12	11	11

## Sheet: Figure 7
		FR1	FR3				CFL-FR3 (%)	Reinforcers obtained
	SAL	29.56	21			SAL	21	14
	SAL	37.25	23			SAL	23	7
	SAL	46.83	25			SAL	25	12
	SAL	44.84	34			SAL	34	13
	SAL	51.25	46.81			SAL	47	15
	SAL	17.89	13			SAL	13	11
	SAL	33.49	21			SAL	21	10
	SAL	30.19	29			SAL	29	8.9
	MOR	54.5	29			MOR	29.1	9.1
	MOR	42.11	25			MOR	25	12
	MOR	35.67	28			MOR	28	11
	MOR	40.75	33			MOR	33	10
	MOR	21.51	39.43			MOR	39	12
	MOR	45.43	55			MOR	55	17
	MOR	42.2	26			MOR	26	8
	MOR	25.88	39			MOR	39	13
	MOR	45.38	24			MOR	24	14

## Sheet: Figure 8
		FR1-WD14	PRmean-WD18-20				DAY15	DAY16	DAY17	DAY18	DAY19	DAY20
	SAL1	267	10.67			SAL-L1	12	11	10	8	12	12
	SAL2	225	12			SAL-L2	11	11	10	10	8	10
	SAL3	278	13			SAL-L3	13	11	9	10	13	11
	SAL4	177	12			SAL-L4	12	10	7	10	11	10
	SAL5	274	9.33			SAL-L5	13	12	12	9	9	8
	SAL6	311	11.33			SAL-L6	11	12	13	12	11	11
	SAL7	247	13			SAL-L7	11	10	10	8	9	9
	SAL8	301	10.33			MOR-L1	14	13	14	11	10	12
	SAL9	265	8.67			MOR-L2	11	13	11	11	11	12
	SAL10	124	10			MOR-L3	10	10	8	10	12	11
	SAL11	172	10.33			MOR-L4	11	10	10	9	9	9
	SAL12	115	10.67			MOR-L5	11	12	11	8	10	10
	SAL13	273	11.33			MOR-L6	11	11	12	10	12	12
	SAL14	297	8.67			MOR-L7	13	12	11	10	11	12
	MOR1	164	11.67			MOR-L8	12	12	10	11	12	11
	MOR2	193	14.33			MOR-L9	10	9	7	10	11	11
	MOR3	227	12.33			MOR-L10	13	11	11	12	11	11
	MOR4	285	11			MOR-H1	13	15	14	13	14	13
	MOR5	200	10.67			MOR-H2	14	12	13	12	13	16
	MOR6	280	9			MOR-H3	14	15	16	14	15	15
	MOR7	270	11.3			MOR-H4	14	15	14	14	14	15
	MOR8	296	11			MOR-H5	13	11	14	15	13	15
	MOR9	256	13.33
	MOR10	205	12.67
	MOR11	298	13.67
	MOR12	292	11.33
	MOR13	183	13.33
	MOR14	265	9.33
	MOR15	209	9.33
	MOR16	284	14.67
	MOR17	202	10.33
	MOR18	277	14.33
	MOR19	258	11.33
	MOR20	255	14.33
	MOR21	298	10.67
	MOR22	297	11
	MOR23	270	11.33

## Sheet: Figure 9
	PFC					Nacc					cpu
		BDNF	D2	D3			BDNF	D2	D3			BDNF	D2	D3
	SAL	1.054	1.034	0.918		SAL	0.945	1.02	0.931		SAL	1.023	0.909	0.854
	SAL	0.946	0.966	1.082		SAL	1.055	0.98	1.069		SAL	0.977	1.091	1.146
	SAL	1.057	0.949	1.075		SAL	0.979	1.072	0.976		SAL	1.072	0.962	1.058
	SAL	0.943	1.051	0.925		SAL	1.021	0.928	1.024		SAL	0.928	1.038	0.942
	SAL	0.981	0.992	0.837		SAL	0.981	1.011	0.931		SAL	0.888	0.995	0.875
	SAL	1.019	1.008	1.163		SAL	1.019	0.989	1.069		SAL	1.112	1.005	1.125
	MOR-H	1.35	0.95	1.03		MOR-H	0.93	0.96	0.84		MOR-H	1.05	0.9	0.94
	MOR-H	1.02	0.97	1.23		MOR-H	0.94	0.81	0.93		MOR-H	0.93	0.97	0.92
	MOR-H	1.22	1.06	1.39		MOR-H	0.95	1	0.96		MOR-H	1.17	0.82	1.03
	MOR-H	1.04	1.1	1.3		MOR-H	1.03	1.23	1.12		MOR-H	1	0.99	0.8
	MOR-H	1.26	0.92	1.15		MOR-H	1	1.04	0.89		MOR-H	0.92	0.92	0.81
	MOR-L	1.17	1.05	1		MOR-L	0.98	1.04	0.97		MOR-L	0.98	0.96	1.07
	MOR-L	1.03	1.19	1.43		MOR-L	0.93	0.92	0.87		MOR-L	0.89	1.19	1.18
	MOR-L	1.02	0.89	1.16		MOR-L	0.8	1.04	0.9		MOR-L	1.2	1.02	1.08
	MOR-L	0.96	0.87	0.93		MOR-L	1	0.98	0.89		MOR-L	1.01	0.91	1.12
	MOR-L	0.92	1.07	0.82		MOR-L	0.96	0.91	0.83		MOR-L	0.89	0.98	1.18
	MOR-L	1.1	1.01	1.19		MOR-L	0.98	0.88	1.02		MOR-L	0.95	1.04	1.17

## Sheet: Figure 10
	PR-WD20	PFC-BDNF	PFC-D2	PFC-D3	Nacc-BDNF	Nacc-D2	Nacc-D3	CPU-BDNF	CPU-D2	CPU-D3
1	12	1.17	1.05	1	0.98	1.04	0.97	0.98	0.96	1.07
2	12	1.03	1.19	1.43	0.93	0.92	0.87	0.89	1.19	1.18
3	12	1.02	0.89	1.16	0.8	1.04	0.9	1.2	1.02	1.08
4	11	0.96	0.87	0.93	1	0.98	0.89	1.01	0.91	1.12
5	10	0.92	1.07	0.82	0.96	0.91	0.83	0.89	0.98	1.18
6	12	1.1	1.01	1.19	0.98	0.88	1.02	0.95	1.04	1.17
7	15	1.35	0.95	1.03	0.93	0.96	0.84	1.05	0.9	0.94
8	15	1.02	0.97	1.23	0.94	0.81	0.93	0.93	0.97	0.92
9	13	1.22	1.06	1.39	0.95	1	0.96	1.17	0.82	1.03
10	15	1.04	1.1	1.3	1.03	1.23	1.12	1	0.99	0.8
11	16	1.26	0.92	1.15	1	1.04	0.89	0.92	0.92	0.81

## Sheet: Figure 11
			PR-WD20	PFC-BDNF	PFC-D2	PFC-D3
	1	MOR	12	1.17	1.05	1
	2	MOR	12	1.03	1.19	1.43
	3	MOR	12	1.02	0.89	1.16
	4	MOR	11	0.96	0.87	0.93
	5	MOR	10	0.92	1.07	0.82
	6	MOR	12	1.1	1.01	1.19
	7	MOR	15	1.35	0.95	1.03
	8	MOR	15	1.02	0.97	1.23
	9	MOR	13	1.22	1.06	1.39
	10	MOR	15	1.04	1.1	1.3
	11	MOR	16	1.26	0.92	1.15
	12	SAL	11	1.054	1.034	0.918
	13	SAL	11	0.946	0.966	1.082
	14	SAL	12	1.057	0.949	1.075
	15	SAL	8	0.943	1.051	0.925
	16	SAL	10	0.981	0.992	0.837
	17	SAL	10	1.019	1.008	1.163
